# Supplementary material for: The Impact of Comorbidities on the Discontinuation of Antifibrotic Therapy in Patients with Idiopathic Pulmonary Fibrosis
Source: Pharmaceuticals (Basel). 2025 Mar 14;18(3):411. doi: 10.3390/ph18030411 (PMC11944575; doi:10.3390/ph18030411)
Supplement: Supplementary file 1 [file pharmaceuticals-18-00411-s001.zip]

Archive with 1 entries (1 files):
- pharmaceuticals-3467314-supplementary.pdf
